# Supplementary material for: Dihydrogen Bonding—Seen through the Eyes of Vibrational Spectroscopy
Source: Molecules. 2022 Dec 28;28(1):263. doi: 10.3390/molecules28010263 (PMC9822382; doi:10.3390/molecules28010263)
Supplement: Supplementary file 1 [file molecules-28-00263-s001.zip]

Archive with 1 entries (1 files):
- molecules-2114038-supplementary.pdf
